# Supplementary material for: Epigenetic Downregulation of Hsa-miR-193b-3p Increases Cyclin D1 Expression Level and Cell Proliferation in Human Meningiomas
Source: Int J Mol Sci. 2023 Aug 30;24(17):13483. doi: 10.3390/ijms241713483 (PMC10487813; doi:10.3390/ijms241713483)
Supplement: Supplementary file 1 [file ijms-24-13483-s001.zip]

Archive with 1 entries (1 files):
- ijms-2542491-supplementary.xlsx
