# Supplementary material for: Epigenetic Downregulation of Hsa-miR-193b-3p Increases Cyclin D1 Expression Level and Cell Proliferation in Human Meningiomas
Source: Int J Mol Sci. 2023 Aug 30;24(17):13483. doi: 10.3390/ijms241713483 (PMC10487813; doi:10.3390/ijms241713483)
Supplement: Supplementary file 1 [file ijms-24-13483-s001.zip › ijms-2542491-supplementary.xlsx]

## Sheet: Table 1 DMRs
Supplememtary Table S1. Differentially methylated regions (DMRs) found in comaprison of menigiomas and normal menigeal samples (HM450K microarray data). DMRs meeting the following croteria are included : adjusted p-value < 0.05; number of probes in DMR >5 and mean dBeta value> I0.3I
Gene name	chromosome	DMR	dBeta value	p-value	fdr	sidak	no. of probes	HM450K probes in region
ISLR2	chr15	15:74423449-74427500	0.381560856445833	6.15300771203517E-45	3.05792177272724E-40	0	16	cg13242000;cg18011253;cg20314548;cg19470379;cg13113525;cg27552679;cg25666233;cg25833989;cg08682532;cg03689324;cg25789916;cg23623860;cg01178680;cg10988673;cg03895392;cg24028202
	chr19	19:31844954-31848311	0.358788181699781	5.0312346363451E-42	1.25021149478539E-37	0	12	cg11692191;cg09399281;cg02128244;cg25359664;cg21533331;cg23291280;cg24436715;cg15638414;cg11990334;cg01085362;cg09372486;cg15637286
WNT6	chr2	2:219735876-219738733	0.335895232957919	1.12926327494304E-37	1.87073754127064E-33	0	11	cg06795233;cg00981994;cg22344703;cg06862374;cg13903421;cg00011225;cg24813176;cg22587479;cg23154059;cg25242471;cg14639163
WNK4	chr17	17:40935998-40937909	0.326415242217568	1.70184984040861E-32	2.11446333421568E-28	0	12	cg16695758;cg14457782;cg20653128;cg08409113;cg12808359;cg03294458;cg16265599;cg18963509;cg05886546;cg26074120;cg05614735;cg02441618
MIR193B	chr16	16:14397074-14397893	0.447346336734585	3.32885376746362E-31	2.36339106479153E-27	0	8	cg03295417;cg21396064;cg07665535;cg10420310;cg04018325;cg06273075;cg09918657;cg00138641
C7orf51	chr7	7:100091181-100091787	-0.306550879000054	6.35840741440627E-31	3.95000164601453E-27	0	5	cg03113878;cg24525457;cg06962782;cg20180843;cg02327530
FRMD4A	chr10	10:13932842-13933653	0.473566931927505	8.00611865142942E-30	3.97888084738739E-26	0	7	cg15803756;cg25453664;cg22673543;cg00296121;cg06879226;cg02451730;cg07071978
KLHL14	chr18	18:30352505-30354311	0.363459067478907	9.3900684701604E-27	3.11111748553354E-23	0	11	cg16342115;cg20162206;cg21501358;cg13476901;cg13353999;cg14891195;cg06591973;cg18774642;cg17196268;cg27014538;cg01679516
CORO6	chr17	17:27943450-27945462	0.317325338070469	1.10658301997461E-26	3.43718518291863E-23	0	7	cg20985587;cg26623837;cg26388152;cg23179181;cg06038133;cg27637363;cg01465169
	chr5	5:54518136-54519687	0.3189121326058	2.68913415509586E-25	6.07475405636155E-22	0	11	cg02034689;cg00865849;cg13306522;cg25536739;cg18526607;cg08748170;cg04286194;cg22668767;cg09127044;cg11485465;cg26251325
MIR365-1	chr16	16:14403004-14403426	0.411701539260044	1.35970742122788E-24	2.78578413647896E-21	0	7	cg00160388;cg00928596;cg06916001;cg02886263;cg22388260;cg02533339;cg16484042
NFE2L3	chr7	7:26192032-26193806	0.315701696028908	2.3451647583182E-24	4.3166665984777E-21	0	9	cg14684457;cg21699330;cg10536999;cg14644871;cg08822075;cg12510708;cg07986525;cg04995722;cg03886242
CADM1	chr11	11:115372874-115373758	0.365552392583529	1.3476064471258E-23	2.09291703778931E-20	0	5	cg12848345;cg10553088;cg03910065;cg14030346;cg23202979
HEYL	chr1	1:40105664-40105765	0.314623728364307	3.64074905836324E-23	5.02605407507045E-20	0	5	cg06154570;cg12160637;cg17449954;cg23037132;cg17602126
DLC1	chr8	8:13372483-13373142	0.383645676642667	1.26719432270372E-22	1.57442558624324E-19	0	5	cg12512013;cg22732636;cg08768218;cg10349685;cg00933411
RHOH	chr4	4:40197355-40198777	0.313252956888282	5.32429888860726E-22	5.40014298297967E-19	0	7	cg00804392;cg11903057;cg26296101;cg05658107;cg02060717;cg26163153;cg20171453
	chr17	17:47547353-47547768	0.395226458882015	1.39191657816563E-19	7.68616334463058E-17	0	5	cg26582733;cg26344798;cg11994674;cg23963024;cg21127735
	chr8	8:38508024-38508781	0.306718012959324	2.03010940952696E-19	1.08486427349108E-16	0	6	cg11422851;cg14434213;cg14213394;cg19849544;cg01670306;cg02896757
SLC1A5	chr19	19:47287778-47288264	0.340422745590778	4.00269112026154E-19	1.93131789606561E-16	0	6	cg01406381;cg21766592;cg25607249;cg22304262;cg11645155;cg12165685
SHF	chr15	15:45492679-45493531	0.317408122161124	5.39751713841637E-19	2.46598402021839E-16	0	9	cg00982984;cg08274589;cg17911021;cg21932368;cg16716316;cg04864199;cg22496377;cg16555165;cg11075029
BHMT	chr5	5:78407418-78407684	0.351390783725049	7.43707279971709E-19	3.22234292686897E-16	0	8	cg23987322;cg13695646;cg23514016;cg09550809;cg10660256;cg02286091;cg05890484;cg10982664
	chr7	7:2548137-2549031	0.31511817767285	7.70441763874361E-19	3.27259955393401E-16	0	5	cg03297163;cg11858226;cg09125127;cg05592959;cg25794147
FMN1	chr15	15:33360195-33360486	0.357723333541026	8.65696624946368E-19	3.64605007343937E-16	0	6	cg19599407;cg15175581;cg19635897;cg09347959;cg17454592;cg05115375
GLI3	chr7	7:42267269-42268073	0.342994262329073	9.46132877936054E-19	3.95133712333328E-16	0	8	cg00560277;cg11366849;cg16216907;cg15751116;cg02370770;cg23367392;cg17390350;cg06310816
	chr1	1:46958475-46959350	0.349239941942704	1.03886976711588E-18	4.23194669558403E-16	0	5	cg18164611;cg14914422;cg22604316;cg27564123;cg19899395
WDR86	chr7	7:151078646-151079502	0.323173125470471	1.5634974841376E-18	6.16688079100559E-16	0	5	cg22052566;cg06201680;cg24107270;cg12775656;cg10965131
PAPLN	chr14	14:73712256-73712968	0.340013551019335	2.78196702314377E-18	1.0091839205562E-15	0	6	cg09636214;cg14834903;cg20999932;cg24036523;cg21885107;cg11881202
SPTBN4	chr19	19:41018444-41019286	0.349878355871932	9.15268123325292E-18	2.82527920453542E-15	0	6	cg25237016;cg17768491;cg17119849;cg05764628;cg12248614;cg05609536
	chr1	1:10895517-10896344	0.328811172632981	1.26280103866548E-17	3.66344880425419E-15	0	5	cg17480077;cg14518596;cg09510180;cg02971581;cg00944431
TRAF3IP2	chr6	6:111887834-111888841	0.359943839216683	1.34437664625969E-17	3.827410440642E-15	0	7	cg26379258;cg03270395;cg05423393;cg00590039;cg25282285;cg24634333;cg06499213
CRHR1	chr17	17:43862910-43863357	0.342801810684098	2.67346200515059E-17	6.95632014303529E-15	0	5	cg24063856;cg13947929;cg24394631;cg27551605;cg07778819
TPPP3;ZDHHC1	chr16	16:67428155-67428899	0.342158835068787	3.27277363406434E-17	8.29848490131273E-15	0	5	cg26558287;cg10096948;cg01755541;cg10298187;cg13973436
MAG	chr19	19:35786580-35787194	0.30029900358528	4.15076236189159E-17	1.00138149447227E-14	0	5	cg15005368;cg22266001;cg18155720;cg02127209;cg11902728
	chr16	16:73096842-73099185	0.325666796300183	4.97684425471252E-17	1.16669436684294E-14	0	13	cg02424365;cg00430542;cg09780180;cg09885505;cg00808086;cg06618356;cg27359566;cg04990190;cg15334372;cg00024494;cg00604454;cg27570661;cg08144675
NFAM1	chr22	22:42828125-42828517	0.354976075909688	1.41825468297367E-16	2.85362029289172E-14	1.32449606837781E-13	7	cg27098470;cg01383955;cg09335713;cg07264666;cg17568996;cg03365751;cg07044422
C2orf70	chr2	2:26785120-26785532	0.313724516415544	2.00430159832358E-16	3.89100706380802E-14	2.52020626589911E-13	10	cg22734086;cg05350188;cg10150686;cg04319606;cg07291958;cg23482427;cg24538947;cg04917511;cg11374871;cg17263053
LNX1	chr4	4:54457645-54458247	0.302002637339232	2.81741856674382E-16	5.24419730075036E-14	2.58681964737661E-13	6	cg11807829;cg02196651;cg06634862;cg11366178;cg01877606;cg12529273
RIPK4	chr21	21:43181697-43183467	0.3455145468316	3.10325867698701E-16	5.67006432826841E-14	8.80406858527749E-14	5	cg03079733;cg08776014;cg04893913;cg17879722;cg05616999
FGF19	chr11	11:69519845-69520419	0.428377506243461	3.03101421084059E-15	4.13833363325153E-13	2.44193554266303E-12	5	cg02513449;cg26096837;cg06578825;cg24454109;cg12004787
FOXI2	chr10	10:129533731-129534614	0.322632111802541	4.969017402325E-15	6.39593820117577E-13	2.64566146768175E-12	7	cg02523640;cg06213468;cg00405688;cg25043050;cg14716990;cg18047662;cg14479798
BTNL9	chr5	5:180486155-180486880	0.321486839874229	8.74136185164597E-15	1.06217164132788E-12	5.65691937737256E-12	5	cg22102688;cg26479630;cg22418829;cg16049690;cg22319784
KIAA1804	chr1	1:233462575-233462804	0.391876985751504	9.89654897124752E-15	1.18801616128758E-12	2.01765271157228E-11	5	cg04126810;cg20249584;cg24041637;cg05477024;cg09115440
NXPH4	chr12	12:57618943-57619402	0.310244302006285	1.17344445119424E-14	1.36256640970681E-12	1.19890763983221E-11	7	cg22215815;cg26396455;cg09093210;cg11505661;cg04850731;cg05835276;cg05441768
	chr10	10:88296171-88296810	0.306863410832004	2.39369641685155E-14	2.53110477712103E-12	1.75486292164351E-11	5	cg15511801;cg04074321;cg13508175;cg15249357;cg22568451
MX2	chr21	21:42733729-42733895	0.306475100922674	3.46500346905027E-14	3.47582235901562E-12	9.75748370990459E-11	5	cg02949186;cg05656374;cg06752054;cg15281283;cg21390801
GLB1L3	chr11	11:134147143-134147838	0.337068544299668	4.03244955391201E-14	3.92950348882979E-12	2.71151989750251E-11	5	cg26745764;cg16021896;cg10122477;cg10271058;cg06149302
SORCS2	chr4	4:7289482-7289859	0.32445659107555	4.09456870545473E-14	3.97445069382206E-12	5.0813131480254E-11	5	cg26038749;cg21005218;cg13735645;cg14383572;cg25091367
BEST3	chr12	12:70082885-70083194	0.346198943391394	5.1376939002089E-14	4.85424166259661E-12	7.77882203095714E-11	5	cg07911961;cg14834675;cg05493841;cg22610980;cg12596182
	chr2	2:121411889-121412433	0.312350605353038	3.27317488421773E-13	2.44616910369704E-11	2.81332401819157E-10	5	cg13283952;cg02069390;cg04752871;cg04864807;cg01951617
PTPRN2	chr7	7:158059704-158060004	-0.309988058931575	3.97877831086471E-13	2.89512920195248E-11	6.20208884249962E-10	5	cg19547192;cg09040942;cg25497530;cg00238283;cg03527077
LYN	chr8	8:56791576-56791883	0.348755989365348	1.13516272685438E-12	6.97346318902458E-11	1.72908432016783E-09	5	cg03973663;cg17806401;cg05997362;cg06288821;cg02410887
	chr11	11:59323318-59323676	0.303476232356081	2.76580925216675E-12	1.48119814885973E-10	3.61257446179764E-09	5	cg16283208;cg07178969;cg11006962;cg07079219;cg25506413
GLI3	chr7	7:42277807-42278097	0.317539286260129	1.10098472288987E-11	4.77458453387268E-10	1.77527151867807E-08	6	cg14396995;cg02483271;cg26557756;cg17588800;cg24497732;cg25726664
LRP5	chr11	11:68095623-68096166	0.312512470036399	4.57079609420226E-11	1.59634170266805E-09	3.93616520488749E-08	5	cg12832726;cg13146674;cg07992044;cg24051242;cg02793948
LOC100132111;C2CD4D	chr1	1:151811923-151812711	0.357293455648006	6.21823982122147E-11	2.05065748264807E-09	3.68996334598748E-08	5	cg04489012;cg12233379;cg24425838;cg00036347;cg08703872
SCN1B;HPN	chr19	19:35530755-35531640	0.306657015304179	5.75893277540432E-10	1.28574771371089E-08	3.04284421326351E-07	6	cg11749828;cg24715735;cg15234271;cg25341560;cg06151964;cg02060639
NFIX	chr19	19:13121571-13123218	0.315800460791451	6.13625553310412E-09	8.95622988206192E-08	1.74216972470553E-06	5	cg11127915;cg05356319;cg04367503;cg22550549;cg24135793
PDGFRA	chr4	4:55095148-55095530	0.301853684962005	8.19990537835432E-09	1.13074055908283E-07	0.0000100374710642059	8	cg14872260;cg18825458;cg22736323;cg04448477;cg23550826;cg00373455;cg24249778;cg01411892
ALX4	chr11	11:44324759-44325259	0.315529954428105	8.52811342975357E-07	4.72971968789078E-06	0.000797243479813692	6	cg23058901;cg00061629;cg14753432;cg15522957;cg14128735;cg18546622
NFIX	chr19	19:13124691-13125171	0.30585844691235	0.00120899760254728	0.00150075419762206	0.692258562850183	5	cg27304533;cg24102622;cg25716814;cg20454073;cg03675258

## Sheet: Table 2 DMPs
Supplememtary Table S2. Differentially methylated probes (DMPs) annotated to MIR193B and MIR365a (MIR365-1) found in comaprison of menigiomas and normal menigeal samples (HM450K microarray data).
Gene name	DMP	dBeta value	p-value	Relation_to_Gene	CpG island (CGI)	Relation_to_CGI
MIR193B	cg03295417	0.529384892572495	2.35779063784659E-14	Body	chr16:14395604-14397075	S_Shore
MIR193B	cg21396064	0.480275198853914	1.34273032315882E-10	TSS200	chr16:14395604-14397075	S_Shore
MIR193B	cg07665535	0.437428898088921	1.37724622584545E-10	TSS200	chr16:14395604-14397075	S_Shore
MIR193B	cg10420310	0.535693374104378	1.59957785420362E-10	TSS1500	chr16:14395604-14397075	S_Shore
MIR193B	cg04018325	0.471546553878531	6.90939481640545E-09	TSS200	chr16:14395604-14397075	S_Shore
MIR193B	cg06273075	0.481200828338218	1.05937613947765E-07	TSS200	chr16:14395604-14397075	S_Shore
MIR193B	cg09918657	0.469727266880244	0.000019082685728782	TSS1500	chr16:14395604-14397075	S_Shore
MIR193B	cg00138641	0.173513681159977	0.00140446933211259	TSS1500	chr16:14395604-14397075	Island
MIR365-1	cg00928596	0.416863068965906	2.36628969951654E-09	TSS200	-	OpenSea
MIR365-1	cg06916001	0.434506894252502	3.0373027909173E-09	TSS200	-	OpenSea
MIR365-1	cg02886263	0.492110196691689	3.12135122153715E-09	Body	-	OpenSea
MIR365-1	cg22388260	0.450865074230385	1.0883992480083E-08	TSS200	-	OpenSea
MIR365-1	cg02533339	0.450383110255359	4.02434142908759E-07	TSS200	-	OpenSea
MIR365-1	cg09607047	0.161406882435865	0.00532066630014148	TSS1500	-	OpenSea
